# Supplementary material for: Healthy aging meta-analyses and scoping review of risk factors across Latin America reveal large heterogeneity and weak predictive models
Source: Nat Aging. 2024 Jun 17;4(8):1153–65. doi: 10.1038/s43587-024-00648-6 (PMC11333291; doi:10.1038/s43587-024-00648-6)
Supplement: Supplementary file 3 — Supplementary Tables 1–3. Table 1. Main results of studies assessing risk factors of functional ability and cognition. Table 2. Measures used to assess cognition and functionality across studies. Table 3. Measures used to track social determinants of health and socioeconomic disparities across studies. [file 43587_2024_648_MOESM3_ESM.xlsx]

## Sheet: Supplementary table 1
Supplementary Table 1: Table of main results of studies assessing risk factors of functional ability and cognition.
Functionality ability
Authors	Type of study	Samples	Countries´ economic characteristics	Statistical analysis	Results	Effect size	Gaps addressed in this report
Marquez et al., 2022	Cross-sectional	17577 older adults (> 65 years).	Colombia	Motor cognitive risk syndrome prevalence and its correlates through logistic regression analysis.	Associations with increased age, low education, low performance in MMSE, and chronic conditions	Age 70-79: OR 1.5	- Trained and tested with data from one source only
		Samples from SABE Colombia, 2015.	PBIpc: 9135.7			Age 80+: OR 1.69	- No comparisons among different countries/different World bank comparisons
			Gini: 0.539			Female: OR 1.75	- Not using cross-country heterogeneity and heterogeneity-robust methodologies
						Level of education None: OR 1.99	- No machine learning with standard procedures
						Elementary or middle school: OR 1.68	- No data-driven approaches to avoid a priori bias from stereotypic samples
						MMSE: OR 0.93	- No combined cross-sectional and longitudinal studies
						Obesity: OR 1.07	- No multi-method complementary analysis for confirmation
						Depression: OR 0.97	- No predictive models
						Major mental disorder: OR 1.36	- No training/test partition
						History of Stroke: OR 1.29
						History of myocardial infarction: OR 1.24
						Hypertension: OR 1.23
						Diabetes: OR 1.18
						History of Cancer: OR 1.26
Vittoria Fallaci, 2022	Cross-sectional	230 residents 60 or older, living around a Sao Paulo, family health unit.	Brazil	Regression model analysis to evaluate association and variance inflation factor to detect multicollinearity.	Being a recurrent faller was associated with lower CERAD word list scores, CERAD constructive praxis, BCSB figure list memory, and verbal fluency.	Model 1	- Applied to patients and not healthy aging
			PBIpc: 14206.2			MMSE cognition: OR 1.02	- Trained and tested with data from one source only
			Gini: 0.533			Word list memory CERAD: OR 1.04	- No comparisons among different countries/different World bank comparisons
						Delayed recall CERAD: OR 1.06	- Not using cross-country heterogeneity and heterogeneity-robust methodologies
						Recognition CERAD: OR 1.07	- No data-driven approaches to avoid a priori bias from stereotypic samples
						Constructional praxis CERAD: OR 1.01	- No machine learning with standard procedures
						Figure list memory BCSB: OR 1.01	- No combined cross-sectional and longitudinal studies
						Delayed recall BCSB: OR 1.02	- No multi-method complementary analysis for confirmation
						Recognition BCSB: OR 1.15	- Not assessment of multiple potential predictors
						CAMDEX: OR 1.04	- No predictive models
						Clock drawing test: OR 1.03	- No training/test partition
						Verbal fluency: OR 1.02
						Boston naming test: OR 1.08
						Digit extension test forward: OR 0.94
						Digit extension test backward: OR 1.2
						Model 2
						MMSE cognition: OR 0.95
						Word list memory CERAD: OR 0.92
						Delayed recall CERAD: OR 0.97
						Recognition CERAD: OR 0.98
						Constructional praxis CERAD: OR 0.88
						Figure list memory BCSB: OR 0.94
						Delayed recall BCSB: OR 0.9
						Recognition BCSB: OR 0.93
						CAMDEX: OR 0.96
						Clock drawing test: OR 0.92
						Verbal fluency: OR 0.89
						Boston naming test: OR 0.96
						Digit extension test forward: OR 0.85
						Digit extension test backward: OR 0.98
Gómez, 2021	Cross-sectional	23694 older adults (> 65 years).	Colombia	Multiple logistic regression models adjusted for age and gender.	Sociodemographic and clinical variables were associated with any level of disability.	Model 1	- Trained and tested with data from one source only
		SABE Colombia, 2015.	PBIpc: 9135.7			Age: OR 1.1	- No comparisons among different countries/different World bank comparisons
			Gini: 0.539			Women: OR 2.02	- Not using cross-country heterogeneity and heterogeneity-robust methodologies
						Residence (rural): OR 1.13	- No data-driven approaches to avoid a priori bias from stereotypic samples
						Never married, divorced: OR 1.03	- No machine learning with standard procedures
						Living alone: OR 1.03	- No combined cross-sectional and longitudinal studies
						Educational level (none, less than primary): OR 1.29	- No multi-method complementary analysis for confirmation
						Ethnicity (self-perception) (Indigenous/Black): OR 1.32	- No predictive models
						Occupied in the last month (no): OR 1.94	- No training/test partition
						Income: lower than 1 MS: OR 1.32
						Poorest socioeconomic stratum (1–2): OR 1.12
						Insufficient income: OR 1.83
						Health medical insurance (subsidized): OR 1.15
						Model 2
						Age: OR 1.1
						Women: OR 1.39
						Residence (rural): OR 1.23
						Never married, divorced: OR 1.36
						Living alone: OR 1.32
						Educational level (none, less than primary): OR 1.11
						Ethnicity (self-perception) (Indigenous/Black): OR 1.4
						Occupied in the last month (no): OR 2.44
						Income: lower than 1 MS: OR 1.48
						Poorest socioeconomic stratum (1–2): OR 1.18
						Insufficient income: OR 1.72
						Health medical insurance (subsidized): OR 1.1
						Model 3
						Age: OR 1.1
						Women: OR 0.89
						Residence (rural): OR 1.38
						Never married, divorced: OR 1.31
						Living alone: OR 1.9
						Educational level (none, less than primary): OR 2.24
						Ethnicity (self-perception) (Indigenous/Black): OR 1.63
						Occupied in the last month (no): OR 1.56
						Income: lower than 1 MS: OR 1.39
						Poorest socioeconomic stratum (1–2): OR 1.14
						Insufficient income: OR 1.46
						Health medical insurance (subsidized): OR 1.25
						Model 4
						Self-rated health (regular/poor/very poor): OR 3.35
						Obesity: OR 1.09
						Low grip strength (<12 kg): OR 2.31
						Multimorbidity (≥2): OR 3
						Lifestyle (lack of physical activity): OR 1.76
						Economic adversity or being hungry: OR 1.71
						Witnessed or experienced physical violence: OR 1.12
						No social activity participation: OR 1.35
						No social support or networks: OR 1.69
						Subjective built environment (at least one problem): OR 0.9
						Safety/security (perception of problems): OR 1.01
						Medical visit in the previous month: OR 1.22
						Hospitalization in the previous 12 months: OR 1.55
						Model 5
						Self-rated health (regular/poor/very poor): OR 2.87
						Obesity: OR 0.74
						Low grip strength (<12 kg): OR 2.02
						Multimorbidity (≥2): OR 2.82
						Lifestyle (lack of physical activity): OR 1.71
						Economic adversity or being hungry: OR 1.63
						Witnessed or experienced physical violence: OR 1.28
						No social activity participation: OR 1.35
						No social support or networks: OR 1.72
						Subjective built environment (at least one problem): OR 1.1
						Safety/security (perception of problems): OR 1.22
						Medical visit in the previous month: OR 1.18
						Hospitalization in the previous 12 months: OR 2.16
						Model 6
						Self-rated health (regular/poor/very poor): OR 2.51
						Obesity: OR 0.66
						Low grip strength (<12 kg): OR 1.92
						Multimorbidity (≥2): OR 1.69
						Lifestyle (lack of physical activity): OR 1.57
						Economic adversity or being hungry: OR 1.83
						Witnessed or experienced physical violence: OR 1.51
						No social activity participation: OR 1.57
						No social support or networks: OR 1.66
						Subjective built environment (at least one problem): OR 0.82
						Safety/security (perception of problems): OR 1.22
						Medical visit in the previous month: OR 0.84
						Hospitalization in the previous 12 months: OR 1.56
Parodi, 2021	Cross-sectional	449 people 60 or older from the ANDES-FRAIL project, Peru.	Peru	Logistic regression model.	The inappropriate social support security represents an OR of 2.5 for having limited mobility.	Age: OR 1.1	- Trained and tested with data from one source only
			PBIpc: 12105.9			Male: OR 0.4	- No comparisons among different countries/different World bank comparisons
			Gini: 0.4304			Inadequate social support: OR 2.5	- Not using cross-country heterogeneity and heterogeneity-robust methodologies
						Currently he is working: OR 0.6	- No data-driven approaches to avoid a priori bias from stereotypic samples
						Years since retirement/retirement: OR 1	- No machine learning with standard procedures
						Number of commonly consumed drugs: OR 1.3	- No combined cross-sectional and longitudinal studies
						Barthel: OR 0.9	- No multi-method complementary analysis for confirmation
						Pffeifer: OR 1.2	- No predictive models
						Yesavage (5 items): OR 1.4	- No training/test partition
						Functional range in cm: OR 0.9
						Gijon: OR 1
						Number of comorbidities: OR 1.3
						Meters above sea level: OR 1.1
Borda, 2021	Cross-sectional	Sample from SABE Colombia (n = 23,343) and the Korean Longitudinal Study of aging (KLoSA) (n = 4,556). Participants are older than 50 years.	Colombia	Zero-inflated negative binomial regressions and two logistic regression models.	In Colombia, being underweight was associated with a poor score on the MMSE and the IADL.	Model 1	- Trained and tested with data from one source only
			PBIpc: 9135.7		In South Korea, no significant associations existed for cognition, IADL, or BADL.	BMI: underweight: B estimate 0.13	- Not using cross-country heterogeneity and heterogeneity-robust methodologies
			Gini: 0.539			BMI: overweight: B estimate -0.05	- No data-driven approaches to avoid a priori bias from stereotypic samples
						BMI: obese: B estimate 0.68	- No machine learning with standard procedures
						Female: B estimate 0.12	- No combined cross-sectional and longitudinal studies
						< High School: B estimate -0.02	- No multi-method complementary analysis for confirmation
						High School: B estimate 0	- No predictive models
						> High School: B estimate 0.16	- No training/test partition
						Comorbidities: B estimate 0.08
						Age: B estimate 0.03
						Model 2
						BMI: underweight: B estimate 0.21
						BMI: overweight: B estimate -0.19
						BMI: obese: B estimate -0.05
						Female: B estimate -0.09
						< High School: B estimate -0.31
						High School: B estimate -0.57
						> High School: B estimate -0.22
						Comorbidities: B estimate 0.04
						Age: B estimate 0.05
						Model 3
						BMI: underweight: B estimate 0.07
						BMI: overweight: B estimate -0.03
						BMI: obese: B estimate 0.55
						Female: B estimate 0.21
						< High School: B estimate -0.02
						High School: B estimate 0.03
						> High School: B estimate 0.14
						Comorbidities: B estimate 0.07
						Age: B estimate 0.02
						Past smoker: B estimate -0.07
						Current smoker: B estimate -0.18
						Excercise: B estimate -0.57
						Married or living with: B estimate -0.04
						Weight status: lost: B estimate -0.09
						Model 4
						BMI: underweight: B estimate 0.17
						BMI: overweight: B estimate -0.18
						BMI: obese: B estimate -0.08
						Female: B estimate 0.05
						< High School: B estimate -0.31
						High School: B estimate -0.56
						> High School: B estimate -0.24
						Comorbidities: B estimate 0.03
						Age: B estimate 0.05
						Past smoker: B estimate -0.11
						Current smoker: B estimate -0.03
						Excercise: B estimate -0.53
						Married or living with: B estimate -0.05
						Weight status: lost: B estimate -0.31
Pereira de Brito, 2019	Cohort study	1413 elderly people from the SABE, Brazil.	Brazil	Logistic regression model to assess the associations between the characteristics of the network of social support in 2006 and dependence in 2010.	Social support decreases the chances of developing dependency, independent of sociodemographic and health conditions.	Age 70 – 79: OR 1.39	- Trained and tested with data from one source only
			PBIpc: 15307.9			Age ≥ 80: OR 5.02	- No comparisons among different countries/different World bank comparisons
			Gini: 0.535			Male: OR 0.71	- Not using cross-country heterogeneity and heterogeneity-robust methodologies
						Divorced/separated: OR 0.96	- No data-driven approaches to avoid a priori bias from stereotypic samples
						Widowed: OR 1.19	- No machine learning with standard procedures
						Single: OR 0.74	- No combined cross-sectional and longitudinal studies
						Education (years) 1 – 3: OR 0.73	- No multi-method complementary analysis for confirmation
						Education (years) 4 – 7: OR 0.56	- No training/test partition
						Education (years) ≥ 8: OR 0.33
						Enough income: OR 1.17
						Low cognitive status: OR 1.61
						Number of diseases: OR 1.4
						presence of a Fall in the last year: OR 1.22
						Receives social support: OR 2.44
						Offers social support: OR 0.32
						Lives only with a life partner: OR 1.75
						Lives with children: OR 1.88
						Lives with children and grandchildren: OR 1.81
						Other arrangements: OR 2.46
						6 – 8 members of the networks: OR 1.28
						9 – 11 members of the networks: OR 1.19
						≥ 12 members of the networks: OR 1.09
Mattos, 2014	Cross-sectional	760 institutionalized Brazilian elderlies.	Brazil	Seven Multiple logistic regression models.	Association between ADL dependence and: self-report of stroke, difficulty walking 400 meters, lower total scores in questions related to the temporal orientation section of the cognition test, and self-reports of frequently feeling upset.	Model 1	- Applied to patients and not healthy aging
			PBIpc: 14254.5			60-69 years (compared to 80 and over): OR 0.36	- Trained and tested with data from one source only
			Gini: 0.537		Association between IADL and: educational level, self-report of cancer, difficulty of walking 400 meters, use of glasses, and self-reported memory problems.	70-79 years (compared to 80 and over): OR 0.56	- No comparisons among different countries/different World bank comparisons
						Embolism, cerebral ischemia, or thrombosis: OR 3.62	- Not using cross-country heterogeneity and heterogeneity-robust methodologies
						Difficulty to walk 400 metters: impossible or very difficult (compared to little or none): OR 15.5	- No data-driven approaches to avoid a priori bias from stereotypic samples
						Difficulty to walk 400 metters: moderate difficulty (compared to little or none): OR 3.03	- No machine learning with standard procedures
						Temporal orientatiom: 0-1 (compared to 4-5): OR 3.7	- No combined cross-sectional and longitudinal studies
						Temporal orientatiom: 2-3 (compared to 4-5): OR 2.4	- No multi-method complementary analysis for confirmation
						No reading: OR 1.49	- No predictive models
						Not have been upset lately: OR 0.67	- No training/test partition
						Model 2
						Iliterate (compared to above 8 grade): OR 3.92
						Up to 4 grade (compared to above 8 grade): OR 1.57
						5 to 8 grade (compared to above 8 grade): OR 0.92
						Have had cancer or a malignant tumopr, except skin tumors: OR 8.07
						Difficulty to walk 400 metters: impossible or very difficult (compared to little or none): OR 26.94
						Difficulty to walk 400 metters: moderate difficulty (compared to little or none): 7.67
						Wear glasses or contact lenses: OR 0.36
						Have felt abandoned: OR 2.45
						Feelings of having more memory problems than other people of their age: OR 1.78
Valdés-Badilla, 2022	Cross-sectonal	470 Chilean older people	Chile	Logistic regression analysis.	Being female, presenting overweight and WC with risk was associated with a greater probability of presenting low HRQoL in the social function dimension.	Model 1	- Trained and tested with data from one source only
			PBIpc: 24941.2		Being overweight and WC at risk was associated with low HRQoL in general health.	Female: OR 0.96	- No comparisons among different countries/different World bank comparisons
			Gini: 0.449		Finally, poor performance on the timed up-and-go test was associated with a higher probability of low HRQoL in the social function dimensions, emotional role, mental health, and general health.	Over 70 years: OR 1.05	- Not using cross-country heterogeneity and heterogeneity-robust methodologies
						Overweight: OR 1.39	- No data-driven approaches to avoid a priori bias from stereotypic samples
						Waist circumference at risk: OR 1.47	- No machine learning with standard procedures
						Waist to height ration at risk: OR 1.62	- No combined cross-sectional and longitudinal studies
						Chair stand below normal: OR 1.11	- No multi-method complementary analysis for confirmation
						Arm-curl below normal: OR 1.07	- Not assessment of multiple potential predictors
						2-ms below normal: OR 1.01	- No predictive models
						Chair sit and reach below normal: OR 1.02	- No training/test partition
						Back scratch below normal: OR 1.08
						Timed up and go below normal: OR 1.81
						Model 2
						Female: OR 0.85
						Over 70 years: OR 0.99
						Overweight: OR 1.22
						Waist circumference at risk: OR 1.25
						Waist to height ration at risk: OR 0.79
						Chair stand below normal: OR 1.05
						Arm-curl below normal: OR 1.06
						2-ms below normal: OR 1.01
						Chair sit and reach below normal: OR 1.01
						Back scratch below normal: OR 1.01
						Timed up and go below normal: OR 1.29
						Model 3
						Female: OR 2.17
						Over 70 years: OR 0.98
						Overweight: OR 1.76
						Waist circumference at risk: OR 1.66
						Waist to height ration at risk: OR 0.81
						Chair stand below normal: OR 1.04
						Arm-curl below normal: OR 1
						2-ms below normal: OR 1.01
						Chair sit and reach below normal: OR 1.01
						Back scratch below normal: OR 1.02
						Timed up and go below normal: OR 1.31
de Castro KC, 2008	Cross-sectional	213 elderly persons from Natal, Brazil.	Brazil	Multivariate analysis and linear regression.	Age and schooling level are factors associated with cognitive performance.	Model 1	- Trained and tested with data from one source only
			PBIpc: 12522.5			MMSE score: OR 1.13 (1.12 – 1.26)	- No comparisons among different countries/different World bank comparisons
			Gini: 0.549			Sex: OR 1.12 (0.31 – 4.07)	- Not using cross-country heterogeneity and heterogeneity-robust methodologies
						Age: OR 1.03 (0.93 – 1.07)	- No data-driven approaches to avoid a priori bias from stereotypic samples
						Schooling: OR 1.46 (0.44 – 4.86)	- No machine learning with standard procedures
						Marital status: OR 1.08 (0.59 – 1.97)	- No combined cross-sectional and longitudinal studies
						Family income: OR 1.4 (0.78 – 2.49)	- No multi-method complementary analysis for confirmation
						Model 2	- No predictive models
						MMSE score: OR 1.18 (1.12 – 1.29)	- No training/test partition
						Sex: OR 3.03 (0.99 – 9.25)
						Age: OR 1.03 (0.94 – 1.04)
						Schooling: OR 0.64 (0.44 – 4.86)
						Marital status: OR 1.08 (0.59 – 1.97)
						Family income: OR 1.4 (0.78 – 2.49)
Santamaría-García, 2023	Cross-sectional	31680	Costa Rica	Ridge regression model	Social and health disparities, significantly influenced healthy aging.	Age: B estimate 0.01
			PBIpc: 15905.1			Female: B estimate 0.17
			Gini: 0.487			Education: B estimate 0.27
			Colombia			Isolation: B estimate 0.06
			PBIpc: 9891.4			Diabetes: B estimate 0.34
			Gini: 0.539			Hypertension: B estimate 0.42
			Ecuador			Cardiac disease: B estimate 0.84
			PBIpc: 6153			Mental health symptoms: B estimate 0.67
			Gini: 0.455			Physical activity: B estimate 0.028
			Chile			Alcohol consumption: B estimate 0.13
			PBIpc: 25600.2			Tobacco consumption: B estimate 0.04
			Gini: 0.444
			Uruguay
			PBIpc: 19725
			Gini: 0.386
Cognition
O´Donovan, 2022	Cross-sectional	20174 older adults (> 65 years).	Colombia	Logistic regression models. Population attributable fractions for physical activity.	Population attributable fractions were higher in males than females.	Model 1	- Trained and tested with data from one source only
		SABE Colombia, 2015.	PBIpc: 9135.7		The population attributable fraction for physical activity was 23%.	Physical activity: walking between 9 and 20 blocks at least three times per week: OR 0.6	- No comparisons among different countries/different World bank comparisons
			Gini: 0.539			Model 2	- Not using cross-country heterogeneity and heterogeneity-robust methodologies
						Physical activity: taking part in vigorous sport or exercise at least three times per week: OR 0.65	- No data-driven approaches to avoid a priori bias from stereotypic samples
							- No machine learning with standard procedures
							- No combined cross-sectional and longitudinal studies
							- No multi-method complementary analysis for confirmation
							- No assessment of multiple potential predictors
							- No predictive models
							- No training/test partition
Smith, 2022	Cross-sectional	Population from SAGE database: six LMIC countries (China, Ghana, India, Mexico, Russia, and South Africa).	Mexico	Multivariable logistic regression analysis.	Low levels of social participation were associated with a higher prevalence of MCI, female sex, low levels of wealth and physical activity, never smoking, hypertension, stroke, older age, and low education.	Social participation: OR 0.94	- Trained and tested with data from one source only
		People > 50 years.	PBIpc: 14922.78	Higgin's I2 calculated country-wise heterogeneity.			- No data-driven approaches to avoid a priori bias from stereotypic samples
			Gini: 0.49				- No machine learning with standard procedures
							- No combined cross-sectional and longitudinal studies
							- No multi-method complementary analysis for confirmation
							- No predictive models
							- No training/test partition
García-Channes, 2022	Cohort study	Longitudinal data from the MHAS third wave (2012).	Mexico	The multinomial logistic regression analysis has successful memory aging (2016) as the outcome variable and IC, resilience, and significant covariables from baseline (2012) as predictors.	A higher score in IC psychological and cognitive domains are risk factors for developing memory impairment.	Psychological impairment: OR 2.37	- Trained and tested with data from one source only
		They included a subsample of 2,265 participants 55 or older but less than 75.	PBIpc: 19612.1			Cognitive impairment: OR 2.01	- No comparisons among different countries/different World bank comparisons
			GINI: 0.477			Mobility impairment: OR 0.48	- Not using cross-country heterogeneity and heterogeneity-robust methodologies
							- No data-driven approaches to avoid a priori bias from stereotypic samples
							- No machine learning with standard procedures
							- No combined cross-sectional and longitudinal studies
							- No multi-method complementary analysis for confirmation
							- No training/test partition
Villa, 2021	Cross-sectional	269 women 60 or older who consulted at the Universidad de la Tercera Edad in Mexico City.	Mexico	Logistic regression analysis.	Living alone and low cognitive reserve were associated with a lower probability of cognitive impairment and a decreased cognitive reserve.	Living alone: OR 0.57	- Applied to patients and not healthy aging
			PBIpc: 19612.1	Also, multivariate models test the effect of living alone with cognitive impairment and cognitive reserve.			- Trained and tested with data from one source only
			GINI: 0.477				- No comparisons among different countries/different World bank comparisons
							- Not using cross-country heterogeneity and heterogeneity-robust methodologies
							- No data-driven approaches to avoid a priori bias from stereotypic samples
							- No machine learning with standard procedures
							- No combined cross-sectional and longitudinal studies
							- No multi-method complementary analysis for confirmation
							- No predictive models
							- No training/test partition
Jacob, 2021	Cross-sectional	12,912 individuals aged ≥ 65 years from SAGE.	Mexico	Multivariable logistic regression analysis.	Positive association between sarcopenia and MCI in all countries except for South Africa.	Sarcopenia_ OR 1.27	- Trained and tested with data from one source only
			PBIpc: 19612.1				- No data-driven approaches to avoid a priori bias from stereotypic samples
			GINI: 0.477				- No machine learning with standard procedures
							- No combined cross-sectional and longitudinal studies
							- No multi-method complementary analysis for confirmation
							- No predictive models
							- No training/test partition
Borda, 2021	Cross-sectional	Sample from SABE Colombia (n = 23,343) and the Korean Longitudinal Study of aging (KLoSA) (n = 4,556). Participants are older than 50 years.	Colombia	Zero-inflated negative binomial regressions and two logistic regression models.	In Colombia, being underweight was associated with a poor score on the MMSE and the IADL.	Underweight: B 0.48 (SE 0.09)	- Trained and tested with data from one source only
			PBIpc: 9135.7		In South Korea, no significant associations existed for cognition, IADL, or BADL.	Overweight: B -0.35 (SE 0.04)	- Not using cross-country heterogeneity and heterogeneity-robust methodologies
			Gini: 0.539			Obese: B 0.08 (SE 0.04)	- No data-driven approaches to avoid a priori bias from stereotypic samples
						Female: B -0.31 (SE 0.03)	- No machine learning with standard procedures
						< High School: B -1.2 (SE 0.04)	- No combined cross-sectional and longitudinal studies
						High School: B -2.32 (SE 0.07)	- No multi-method complementary analysis for confirmation
						> High School: B -1.78 (SE 0.1)	- No predictive models
						Comorbidities: B -0.01 (SE 0.01)	- No training/test partition
						Age: B 0.09 (SE 0)
Peeters, 2020	Cohort study	1,846 participants from the Cuban cohort, 10/66.	Cuba	Logistic regression model.	Associations with incident dementia: age, education, marital status, obesity, stroke, depression, physical activity, fish consumption, fruit and vegetable consumption, and family history.	≥75 years: OR 2.87	- Trained and tested with data from one source only
			PBIpc: 6075			Male: OR 0.85	- No comparisons among different countries/different World bank comparisons
			Gini: 0.5218			Education secondary: OR 1.62	- Not using cross-country heterogeneity and heterogeneity-robust methodologies
						Education none/primary: OR 1.85	- No data-driven approaches to avoid a priori bias from stereotypic samples
						Widowed/divorced/separated: OR 1.7	- No machine learning with standard procedures
						Never married: OR 1.13	- No combined cross-sectional and longitudinal studies
						Trade: OR 1.48	- No multi-method complementary analysis for confirmation
						Skilled laborer: OR 1.26	- No predictive models
						Laborer: OR 0.98	- No training/test partition
						Hipertension: OR 1.31
						Obesity: OR 0.91
						Total cholesterol: OR 0.96
						LDL cholesterol: OR 2.16
						Head trauma: OR 0.7
						Stroke: OR 1.49
						Ischemic heart problems: OR 1.32
						Depression: OR 1.39
						Hearing problem: OR 2.24
						Eye problem: OR 1.6
						Currently high-risk alcohol use: OR 1.29
						Smoking status: OR 1.76
						Physical activity Highly active: OR 2.47
						Physical activity Somewhat active: OR 1.77
						Physical activity Not active: OR 0.94
						Never/some days eating meat: OR 1.34
						Fruit and vegetables servings 4-8 in last 3 days: OR 1.34
						Fruit and vegetables servings 3 or fewer in las 3 days: OR 2.16
						Sleep complaints: OR 0.74
						Family history of dementia: OR 1.53
Cochar-Soares, 2020	Cross-sectional	1944 people aged 60 or older from the ELSI-Brazil.	Brazil	Three multiple logistic regression models.	Participants with diabetes had 49% greater odds of exhibiting impaired memory than non-diabetics.	Undiagnosed diabetics for impaired verbal fluency: OR: 0.81	- Trained and tested with data from one source only
			PBIpc: 15489.37			Diagnosed diabetics for impaired verbal fluency: OR 1	- No comparisons among different countries/different World bank comparisons
			GIni: 0.517			Diagnosed diabetics for impaired verbal fluency: OR 1.01	- Not using cross-country heterogeneity and heterogeneity-robust methodologies
						Undiagnosed diabetics + diagnosed diabetics for impaired verbal fluency: OR 0.92	- No data-driven approaches to avoid a priori bias from stereotypic samples
						Undiagnosed diabetics for impaired memory: OR 1.17	- No machine learning with standard procedures
						Diagnosed diabetics for impaired memory: OR 1.49	- No combined cross-sectional and longitudinal studies
						Diagnosed diabetics for impaired memory: OR 1.46	- No multi-method complementary analysis for confirmation
						Undiagnosed diabetics + diagnosed diabetics for impaired memory: OR 1.38	- No assessment of multiple potential predictors
							- No predictive models
							- No training/test partition
Solis-Urra, 2020	Cross-sectional	Chilean National Health Survey with a sample of 6233 non-institutionalized participants.	Chile	Four logistic regression models.	The four models consistently correlate the educational level attained and cognitive impairment.	Model 1	- Trained and tested with data from one source only
			PBIpc: 24019	AIC to compare the models.		Primary school: OR 2.846	- No comparisons among different countries/different World bank comparisons
			Gini: 0.444			Model 2	- Not using cross-country heterogeneity and heterogeneity-robust methodologies
						Primary school: OR 2.266	- No data-driven approaches to avoid a priori bias from stereotypic samples
						Age: OR 1.07	- No machine learning with standard procedures
						Female: OR 0.704	- No combined cross-sectional and longitudinal studies
						Model 3	- No multi-method complementary analysis for confirmation
						Primary school: OR 2.305	- No predictive models
						Age: OR 1.064	- No training/test partition
						Female: OR 0.737
						Well-being: OR 1.195
						BMI: OR 0.96
						Model 4
						Primary school: OR 2.32
						Age: OR 1.064
						Female: OR 0.734
						Well-being: OR 1.199
						BMI: OR 0.96
						Healthy diet index: OR 1.129
						No depressive treatment: OR 0.952
						Model 5
						Leisure-time physical activity: OR 2.465
						Global physical activity level: OR 2.469
						Mode of commutin: OR 2.468
						Sedentary time: OR 2.469
Poblete-Valderrama, 2019	Cross-sectional	1,390 participants from the Chilean National Health Survey.	Chile	Three Logistic regression models.	Older adults with lower physical activity levels, had higher odds of cognitive impairment.	Model 1	- Trained and tested with data from one source only
			PBIpc: 24019		Participants who reported spending more than 8 hours/day of sedentarism had higher odds of cognitive impairment.	Moderate physical activity: OR 0.39	- No comparisons among different countries/different World bank comparisons
			Gini: 0.444			High physical activity: OR 0.32	- Not using cross-country heterogeneity and heterogeneity-robust methodologies
						Model 2	- No data-driven approaches to avoid a priori bias from stereotypic samples
						Moderate physical activity: OR 0.42	- No machine learning with standard procedures
						High physical activity: OR 0.41	- No combined cross-sectional and longitudinal studies
						Model 3	- No multi-method complementary analysis for confirmation
						Moderate physical activity: OR 0.48	- No predictive models
						High physical activity: OR 0.53	- No training/test partition
						Model 4
						Moderate physical activity: OR 0.57
						High physical activity: OR 0.58
						Model 5
						Moderate physical activity: OR 1.7
						High physical activity: OR 3.27
						Model 6
						Moderate physical activity: OR 1.31
						High physical activity: OR 3.81
						Model 7
						Moderate physical activity: OR 1.67
						High physical activity: OR 3.1
						Model 8
						Moderate physical activity: OR 1.55
						High physical activity: OR 3.7
De Souza, 2020	Cross-sectional	287 elderlies from Palhoca, Santa Catarina, aged 60 and over, assisted at a Memory outpatient clinic.	Brazil	Multivariate logistic regression.	Association with vitamin D levels, depression, hypertension, and being aged 80 years and over.	Vitamin D: OR 0.92	- Applied to patients and not healthy aging
			PBIpc: 15489.37			Female: OR 0.42	- Trained and tested with data from one source only
			GIni: 0.517			70-79 years: OR 1.61	- No comparisons among different countries/different World bank comparisons
						80 + years: OR 3.97	- Not using cross-country heterogeneity and heterogeneity-robust methodologies
						Skin color black or brown: OR 0.54	- No data-driven approaches to avoid a priori bias from stereotypic samples
						Schooling: OR 0.95	- No machine learning with standard procedures
						Depression: OR 4.09	- No combined cross-sectional and longitudinal studies
						Hypertension: OR 2.68	- No multi-method complementary analysis for confirmation
						Diabetes: OR 2.12	- No assessment of multiple potential predictors
							- No predictive models
							- No training/test partition
Vancampfort, 2019	Cross-sectional	32715 individuals aged 50 years or older from SAGE	Mexico	Multivariable logistic regression adjusted for sociodemographic and clinical variables.	Weak handgrip strength was associated with being older, female, and poorer, having lower education, engaging in lower levels of physical activity, and having depression and more chronic physical conditions.	Week handgrip strength: OR 1.53	- Trained and tested with data from one source only
			PBIpc: 2032.4				- Not using cross-country heterogeneity and heterogeneity-robust methodologies
			Gini: 0.477				- No data-driven approaches to avoid a priori bias from stereotypic samples
							- No machine learning with standard procedures
							- No combined cross-sectional and longitudinal studies
							- No multi-method complementary analysis for confirmation
							- No predictive models
							- No training/test partition
Bello-Chavolla, 2017	Cross-sectional	135 diabetic persons aged 70 or older participated in the Coyoacán Cohort, Mexico City.	Mexico	Multivariate logistic regression.	Diabetic nephropathy, depression symptoms, falls, and frailty were associated with cognitive impairment.	BMI: OR 0.89	- Applied to patients and not healthy aging
			PBIpc: 2032.4		Urinary incontinence and frailty were independently associated with cognitive impairment.	Previous myocardial infarct: OR 0.61	- Trained and tested with data from one source only
			Gini: 0.477			Previous stroke: OR 0.98	- No comparisons among different countries/different World bank comparisons
						Hypertension: OR 1.28	- Not using cross-country heterogeneity and heterogeneity-robust methodologies
						Hypercholesterolemia: OR 1.34	- No data-driven approaches to avoid a priori bias from stereotypic samples
						Diabetic nephropathy: OR 3.49	- No machine learning with standard procedures
						Any microvascular complication: OR 3.27	- No combined cross-sectional and longitudinal studies
						Falls: OR 2.86	- No multi-method complementary analysis for confirmation
						Depression symptoms: OR 3.71	- No assessment of multiple potential predictors
						Frailty: OR 4.89	- No predictive models
						Polipharmacy: OR 1.01	- No training/test partition
						Urnary incontinence: OR 2.69
Zamora-Macorra, 2017	Cross-sectional	Adults Mexicans 50 or older from SAGE.	Mexico	Multiple logistic regression.	There was an inverse relationship with cognitive impairment for those with medium and high social support.	Model 1	- Trained and tested with data from one source only
			PBIpc: 2032.4			Medium social support: OR 3.13	- No comparisons among different countries/different World bank comparisons
			Gini: 0.477			Male: OR 1.04	- Not using cross-country heterogeneity and heterogeneity-robust methodologies
						Education: secondary: OR 1	- No data-driven approaches to avoid a priori bias from stereotypic samples
						Education: High school: OR 0.93	- No machine learning with standard procedures
						Medium income: OR 0.39	- No combined cross-sectional and longitudinal studies
						High income: OR 0.2	- No multi-method complementary analysis for confirmation
						Rural vs. Urban: OR 1.26	- No predictive models
						Model 2	- No training/test partition
						Medium social support: OR 0.9
						High social support: OR 1.69
						Male: OR 1.22
						Education: secondary: OR 1.09
						Education: High school: OR 1.06
						Medium income: OR 0.78
						High income: OR 0.18
						Rural vs. Urban: OR 1.49
						Model 3
						Medium social support: OR 0.23
						High social support: OR 0.07
						Male: OR 0.75
						Education: secondary: OR 0.31
						Education: High school: OR 0.43
						Medium income: OR 1.06
						High income: OR 0.38
						Rural vs. Urban: OR 1.82
						Model 4
						Medium social support: OR 0.55
						Male: OR 0.7
						Education: secondary: OR 0.37
						Education: High school: OR 0.19
						Medium income: OR 2.03
						High income: OR 4.63
						Rural vs. Urban: OR 5.62
Salmazo da Silva, 2014	Cross-sectional	923 elderly individuals from SABE, Brazil.	Brazil	Logistic regression.	Cognition was associated with age and self-rated sufficient income. Older adults with active social contact and with a non-abusive amount of alcohol had more chance of having optimal performance.	1 or more difficulties on IADLs: OR 0.58	- Trained and tested with data from one source only
			PBIpc: 11614.5			Non-abusive alcohol intake: OR 1.53	- No comparisons among different countries/different World bank comparisons
			Gini: 0.556			Abusive social contacts: OR 1.54	- Not using cross-country heterogeneity and heterogeneity-robust methodologies
						Active social contacts: OR 1.53	- No data-driven approaches to avoid a priori bias from stereotypic samples
						Age: OR 0.96	- No machine learning with standard procedures
						Self-rated income sufficiency: OR 1.34	- No combined cross-sectional and longitudinal studies
							- No multi-method complementary analysis for confirmation
							- No assessment of multiple potential predictors
							- No predictive models
							- No training/test partition
Martinez-Sanguinetti, 2019	Cross-sectional	1,384 participants ≥ 60 years from the National Health Survey of Chile.	Chile	Logistic regression.	Associated factors: age, male, lower education, physical inactivity, sedentary behaviour, sleeping > 9/hours/day, consumption of < 5 portions/day of fruit and vegetables, having an unhealthy lifestyle, being underweight, obesity, having a hearing impairment, having a visual impairment, a history of depression and having a physical disability.	66-70 years: OR 2.64	- Trained and tested with data from one source only
			PBIpc: 25600.2			71-75 years: OR: 1.32	- No comparisons among different countries/different World bank comparisons
			Gini: 0.444			76-80 years: OR 4.89	- Not using cross-country heterogeneity and heterogeneity-robust methodologies
						> 80 years: OR 4.82	- No data-driven approaches to avoid a priori bias from stereotypic samples
						Male: OR 2.42	- No machine learning with standard procedures
						Superior education, 8-12 years: OR 3.64	- No combined cross-sectional and longitudinal studies
						Basic education < 8 years: OR 21.6	- No multi-method complementary analysis for confirmation
						Urban: OR 1.42	- No predictive models
						Widowed: OR 0.99	- No training/test partition
						Single: OR 0.5
						Retired: OR 0.98
Aguilar-Navarro, 2021	Cross-sectional	137 elderlies 60 or older from a Memory Clinic at a tertiary level in Mexico City.	Mexico	Multinomial logistic regression model.	There was an association between the presence of CVRF and aMCI, and naMCI.	Model 1	- Applied to patients and not healthy aging
			PBIpc: 18522		This association remained significant even after adjusting for age, sex, and education.	Age for amnestic mild cognitive impairment: OR 1.16	- Trained and tested with data from one source only
			Gini: 0.454			Female for amnestic mild cognitive impairment: OR 2.6	- No comparisons among different countries/different World bank comparisons
						Education for amnestic mild cognitive impairment: OR 0.82	- Not using cross-country heterogeneity and heterogeneity-robust methodologies
						GDS for amnestic mild cognitive impairment: OR 1.52	- No data-driven approaches to avoid a priori bias from stereotypic samples
						Cardiovascular risk factors for amnestic mild cognitive impairment: OR 1.7	- No machine learning with standard procedures
						Concentration and attention for amnestic mild cognitive impairment: OR 0.7	- No combined cross-sectional and longitudinal studies
						Memory for amnestic mild cognitive impairment: OR 0.67	- No multi-method complementary analysis for confirmation
						Language for amnestic mild cognitive impairment: OR 0.33	- No predictive models
						Exacutive functions for amnestic mild cognitive impairment: OR 0.76	- No training/test partition
						Model 2
						Age for non-amnestic mild cognitive impairment: OR 1.06
						Female for non-amnestic mild cognitive impairment: OR 3.6
						Education for non-amnestic mild cognitive impairment: OR 0.95
						GDS for non-amnestic mild cognitive impairment: OR 1.16
						Cardiovascular risk factors for non-amnestic mild cognitive impairment: OR 1.48
						Concentration and attention for non-amnestic mild cognitive impairment: OR 0.8
						Memory for non-amnestic mild cognitive impairment: OR 0.77
						Language for non-amnestic mild cognitive impairment: OR 0.75
						Executive functions for non-amnestic mild cognitive impairment: OR 0.96
León-Ortiz P, 2013	Cross-sectional	2003 subjects. Mexican population of residents in urban and rural areas of 65 of age and older. 180 with a diagnosis of dementia.	Mexico	Binary logistic regression analysis.	Subjects with dementia were older, had less education, and had a higher prevalence of some chronic diseases. The low participation in cognitive activities was associated with a higher probability of dementia.	Attendance at religious meetings/masses: Occasionally: OR 0.61	- Trained and tested with data from one source only
			PBIpc: 17338			Attendance at religious meetings/masses: Regularly: OR 0.54	- No comparisons among different countries/different World bank comparisons
			Gini: 0.487			Attendance at social group meetings: Occasionally: OR 1.25	- Not using cross-country heterogeneity and heterogeneity-robust methodologies
						Attendance at social group meetings: Regularly: OR 0.24	- No data-driven approaches to avoid a priori bias from stereotypic samples
						Frequency with which you do activities with your friends: Less than once a month: OR 0.68	- No machine learning with standard procedures
						Frequency with which you do activities with your friends: Once a month: OR 0.33	- No combined cross-sectional and longitudinal studies
						Frequency with which you do activities with your friends: Once a week: OR 1.24	- No multi-method complementary analysis for confirmation
						Frequency with which you do activities with your friends: Two to three times a week: OR 0.97	- No predictive models
						Frequency with which you do activities with your friends: Daily: OR 0.92	- No training/test partition
						Frequency with which you carry out activities with your family: Less than once a month: OR 1.3
						Frequency with which you carry out activities with your family: Once a month: OR 0.25
						Frequency with which you carry out activities with your family: Once a week: OR 0.81
						Frequency with which you carry out activities with your family: Two to three times a week: OR 0.39
						Frequency with which you carry out activities with your family: Daily: OR 0.96
						Frequency with which you carry out activities with your neighbors: Less than once a month: OR 1.07
						Frequency with which you carry out activities with your neighbors: Once a month: OR 0.59
						Frequency with which you carry out activities with your neighbors: Once a week: OR 0.35
						Frequency with which you carry out activities with your neighbors: Two to three times a week: OR 0.58
						Frequency with which you carry out activities with your neighbors: Daily: OR 0.74
						Compared to 10 years ago, you currently exercise: Less than you used to: OR 1.65
						Taking into account work and free time, you currently consider yourself: Not very active: OR 0.47
						Taking into account work and free time, you currently consider yourself: Quite active: OR 0.28
						Taking into account work and free time, you currently consider yourself: Very active: OR 0.3
de León-Arcila R, 2009	Cross-sectional	422 individuals 60 years old and older from Querétaro, Mexico.	Mexico	Bivariate analysis was performed to select variables for logistic regression.	The factors associated with cognitive impairment: stroke, female gender, and social and economic level.	Model 1	- Trained and tested with data from one source only
			PBIpc: 17338		For daily instrumental activities: female gender, visual impairment, and multidrug therapy.	Regular socioeconomic level: OR 0.5	- No comparisons among different countries/different World bank comparisons
			Gini: 0.487		For daily activities: diabetes mellitus 2.	Socioeconomic level Bad: OR 0.2	- Not using cross-country heterogeneity and heterogeneity-robust methodologies
						Average Schooling: OR 0.7	- No data-driven approaches to avoid a priori bias from stereotypic samples
						Low education: OR 0.25	- No machine learning with standard procedures
						Cerebrovascular disease: OR 4.5	- No combined cross-sectional and longitudinal studies
						Sex: OR 2	- No multi-method complementary analysis for confirmation
						Arterial hypertension: OR 0.6	- No predictive models
						Age: OR 0.32	- No training/test partition
						Cancer: OR 0.537
						History of falls: OR 0.58
						Drinking alcohol: 0.97
						Lung disease: OR 1
						Liver cirrhosis: OR 0.4
						Model 2
						≥ 75 years: OR 0.7 (0.1 – 2)
						4 or more medications: OR 5.1 (1.7 – 15.8)
						History of type 2 diabetes mellitus: OR 4.5
						Cancer: OR 3
						Drinking habit: OR 0
						Heart disease: OR 0.4
						Skin disease: OR 3
						Insomnia: OR 2
						Smoking habit: OR 0
						Osteoporosis: OR 0.3
						Average Schooling: OR 1
						Low education: OR 2
Mendes-Chiloff CL, 2009	Cross-sectional	200 Brazilian inpatients aged 60 years or over	Brazil	Logistic regression model.	Association with higher age (>74 years old), number of previous hospitalizations (>3), and dependency on basic activities of daily living.	Male: OR 0.8	- Trained and tested with data from one source only
			PBIpc: 13281.1			≥75 years: OR 4.6	- No comparisons among different countries/different World bank comparisons
			Gini: 0.54			Number of hospitalizations in the previous year: 1-3: OR 1.6	- Not using cross-country heterogeneity and heterogeneity-robust methodologies
						Number of hospitalizations in the previous year: > 3: OR 5.2	- No data-driven approaches to avoid a priori bias from stereotypic samples
						Basic activities of daily living: Dependent: OR 8.3	- No machine learning with standard procedures
							- No combined cross-sectional and longitudinal studies
							- No multi-method complementary analysis for confirmation
							- No assessment of multiple potential predictors
							- No predictive models
							- No training/test partition
Valle EA, 2009	Cross-sectional	1588 subjects residing in Bambuí, Minas Gerais State, Brazil, aged 60 years or older.	Brazil	Multivariate ordinal logistic regression.	Lower MMSE scores were significantly and independently associated with age > 80 years, male gender, more than 3 complete years of schooling, lack of spouse, vegetable and fruit consumption less than 5 times a week, and depressive symptoms.	70-79 years: OR 1.18	- Trained and tested with data from one source only
			PBIpc: 13281.1			≥ 80 years: OR 2.3	- No comparisons among different countries/different World bank comparisons
			Gini: 0.54			Male: OR 2.2	- Not using cross-country heterogeneity and heterogeneity-robust methodologies
						Scholarity < 4 years: OR 5.91	- No data-driven approaches to avoid a priori bias from stereotypic samples
						Not couple: OR 1.91	- No machine learning with standard procedures
						consumption of legumes, fruits, or fresh vegetables (per week): < 5 times per week: OR 1.94	- No combined cross-sectional and longitudinal studies
						Depressive symptoms: OR 1.94	- No multi-method complementary analysis for confirmation
							- No predictive models
							- No training/test partition
Uribe Rodríguez AF, et al. 2008	Cross-sectional	416 women over 60 in Cali (Colombia) and attend distinct health centers.	Colombia	Logistic regression model.	No predictive factors were found in the multivariate analysis, but higher income is a protective factor among the oldest women.	70 - 79 years: OR 2.245	- Trained and tested with data from one source only
			PBIpc: 9891.4			≥ 80 years: OR 5.979	- No comparisons among different countries/different World bank comparisons
			Gini; 0.539			Income: COP$ 369.501 - COP$ 615.846: OR 0.303	- Not using cross-country heterogeneity and heterogeneity-robust methodologies
						Income: COP$ 615.847 - COP$ 820.922: OR 0.485	- No data-driven approaches to avoid a priori bias from stereotypic samples
						Income: ≥ COP$ 820.923: OR 0.16	- No machine learning with standard procedures
						Depression: OR 3.17	- No combined cross-sectional and longitudinal studies
							- No multi-method complementary analysis for confirmation
							- No predictive models
							- No training/test partition
Scazufca M, 2008	Cross-sectional	2005 patients 65 years and older from the SPAH study.	Brazil	Logistic regression models.	Association between cumulative unfavorable conditions across the life course and dementia (disadvantages in early life, which was partially mediated through adulthood socioeconomic position)	Place of birth: Town: OR 1.22	- Trained and tested with data from one source only
			PBIpc: 12522.5			Place of birth: Rural: OR 1.23	- No comparisons among different countries/different World bank comparisons
			Gini: 0.549			Noy literacy: OR 1.18	- Not assessing cross-country heterogeneity and heterogeneity-robust methodologies
						Head circumference: OR 0.8	- No machine learning with standard procedures
						Leg length: OR 0.82	- No combined cross-sectional and longitudinal studies
						Occupation: Non-skilled: OR 1.65	- No predictive models
						Personal income (US$): 86–193: OR 1.74
						Personal income (US$): none–85: 3.38
						Never smoker: OR 0.73
						diabetes: no: OR 1.24
						Not hypertension: OR 1.39
Llibre JJ, et al. 1999	Cross-sectional	799 elderly persons from La Habana, Cuba.	Cuba	Multiple logistic regression method.	Higher age, female sex, previous clinical history, and no spouse (due to widowhood or being single) were risk factors.	Age: OR 1.109	- Trained and tested with data from one source only
			PBIpc: 6075			Sex: OR 2.969	- No comparisons among different countries/different World bank comparisons
			Gini: 0.5218			Race: OR 2.59	- Not using cross-country heterogeneity and heterogeneity-robust methodologies
						Scholarity: OR 0.875	- No data-driven approaches to avoid a priori bias from stereotypic samples
						Civil status: OR 2.16	- No machine learning with standard procedures
						Pathological antecedents: OR 3.46	- No combined cross-sectional and longitudinal studies
							- No multi-method complementary analysis for confirmation
							- No predictive models
							- No training/test partition
Passos, 2021	Cross-sectional	448 patients from 45 to 94 years old, from the Pró-Saúde cohort.	Brazil	Linear regression analysis	People with diabetes presented lower performance regarding executive function, while having hypertension was associated with lower performance in both memory and executive functions.	Model 1	- Trained and tested with data from one source only
			PBIpc: 14994.3			Female: coefficient 0.94	- No comparisons among different countries/different World bank comparisons
			Gini: 0.534			Aging (10 years): coefficient -1.7	- A single country from Latin America
						11-14 years of schooling (+14 years of school as reference): coefficient -1.95	- Not using cross-country heterogeneity and heterogeneity-robust methodologies
						8-10 years of schooling (+14 years of school as reference): coefficient -4.82	- Not using machine learning with standard procedures
						Model 2	- No data driven approaches to avoid apriori bias from stereotypic samples
						Female: coefficient 0.28	- No machine learning with standard procedures
						Aging (10 years): coefficient -0.84	- Not combined cross sections and longitudinal studies
						11-14 years of schooling (+14 years of school as reference): coefficient -0.8	- No multi-method complementary analysis for confirmation
						8-10 years of schooling (+14 years of school as reference): coefficient -2.35	- No predictive models
						Model 3	- No training / test partition
						Female: coefficient -1.32
						Aging (10 years): coefficient -2.53
						11-14 years of schooling (+14 years of school as reference): coefficient -3.05
						8-10 years of schooling (+14 years of school as reference): coefficient -5.38
						Model 4
						Female: coefficient 0.02
						Aging (10 years): coefficient -1.16
						11-14 years of schooling (+14 years of school as reference): -2.33
						8-10 years of schooling (+14 years of school as reference): coefficient -3.6
Santamaría-García	Cross-sectional	31680	Costa Rica	Ridge regression model	Social and health disparities, significantly influenced healthy aging.	Age: B stimate 0.024
			PBIpc: 15905.1			Female: B stimate 0.33
			Gini: 0.487			Education: B stimate 0.51
			Colombia			Isolation: B stimate 0.19
			PBIpc: 9891.4			Diabetes: B stimate 0.12
			Gini: 0.539			Hypertension: B stimate 0.03
			Ecuador			Cardiovascular risk factor: B stimate 0.2
			PBIpc: 6153			Falls: B stimate 1.85
			Gini: 0.455			Mental health symptoms: B stimate 0.16
			Chile			Physical activity: B stimate 0.03
			PBIpc: 25600.2			Alcohol consumption: B stimate 0.07
			Gini: 0.444			Tobacco consumption: B stimate 0.07
			Uruguay
			PBIpc: 19725
			Gini: 0.386
Cararo Confortin	Cross-sectional	1197	Brazil	Logistic regression	Lifestyle and depressive symptoms, dementia was positively associated with the upper tertiles of the BMI.	Model 1	- Trained and tested with data from one source only
			PBIpc: 15307.9			Body Mass Index Medium tertile: OR 0.68	- No comparisons among different countries/different World bank comparisons
			GINI: 0.535			Body Mass Index Upper tertile: OR 1.37	- A single country from Latin America
						Waist circumference medium tertile: OR 0.75	- Not using cross-country heterogeneity and heterogeneity-robust methodologies
						Waist circumference upper tertile: OR 1.18	- Not using machine learning with standard procedures
						Waist-to-Height ratio medium tertile: OR 0.89	- No data driven approaches to avoid apriori bias from stereotypic samples
						Waist-to-Height ratio upper tertile: OR 2.32	- No machine learning with standard procedures
						Conicity Index medium tertile: OR 1.34	- Not combined cross sections and longitudinal studies
						Conicity Index upper tertile: OR 1.82	- No multi-method complementary analysis for confirmation
						Model 2	- No predictive models
						Body Mass Index Medium tertile: OR 1.16	- No training / test partition
						Body Mass Index Upper tertile: OR 2.32
						Waist circumference medium tertile: OR 1.25
						Waist circumference upper tertile: OR 2.22
						Waist-to-Height ratio medium tertile: OR 1.03
						Waist-to-Height ratio upper tertile: OR 2.3
						Conicity Index medium tertile: OR 1.37
						Conicity Index upper tertile: OR1.92
ELSI-Brazil: Brazilian Longitudinal Study of Aging
MHAS: Mexican Health and Aging Study
SABE: Health, Well-Being, and Aging Study
SAGE: World Health Organization's Study on Global Ageing and Adult Health
SPAH: Sao Paulo Ageing & Health
MMSE: Mini-Mental State Examination
IADL: Instrumental Activities of Daily Living
BADL: Basic Activities of Daily Living
ADL: Activities of Daily Living
CFI: cognitive and functional impairment
OH-QoL: Oral health-related quality-of-life
MCI: Mild Cognitive Impairment
aMCI: Amnestic Mild Cognitive Impairment
naMCI: Non-amnestic Mild Cognitive Impairment
HRQoL: Health-Related Quality of Life
CERAD: Consortium to Establish a Registry for Alzheimer's Disease
BCSB: Brief Cognitive Screening Battery (BCSB)
BMI: Body mass index
COP$: Colombian peso

## Sheet: Supplementary table 2
Supplementary Table 2. List of measures used to assess cognition and functionality across studies.
Author	Category	Instrument
	Cognition	COGSCORE
		CERAD
	Functionality	CSI 'D' RELSCORE
Passos, 2021	Cognition	CERAD
		Word memory test
Zamora-Macorra, 2017	Cognition	Memory Wechsler Scale
		Verbal fluency
		CERAD
Smith, 2020	Cognition	CERAD
		Wechsler Adult Intelligence Scale
	Functionality	ADL
León-Arcila, 2009	Cognition	MMSE
	Functionality	Katz index
		Lawton index
Poblete-Valderrama, 2019	Cognition	MMSE
Scazufca, 2008	Cognition	CSI-D
	Cognition - Functionality	HAS-DDS
García-Chanes, 2022	Cognition	CERAD
		The orientation task required subjects to answer questions about the context
		The language tasks required subjects to follow instructions, name objects, repeat, and read and write a sentence.
		Serial subtraction of 3, serial subtraction of 7, verbal fluency, symbols and digits, similarities, and "go/no go".
	Cognition	MMSE
		IST
	Functionality	Two questions to evaluate slowness: "Do you have difficulty walking one block?" and "Do you have difficulty climbing several flights of stairs without resting?"
Mendes-Chiloff, 2009	Cognition	MMSE
	Functionality	Katz index for BADL
		Lawton index for IADL
Llibre, 1999	Cognition	MMSE
		GDS
Martínez-Sanguinetti, 2019	Cognition	MMSE
Danielewicz, 2016	Cognition	MMSE
De Souza, 2020	Cognition	MoCA
		CDR
	Cognition	CERAD
		Wechsler Adult Intelligence Scale
	Functionality	BADL
Cararo Confortin, 2019	Cognition	MMSE
	Functionality	Brazilian Questionnaire for Multidimensional Functional Assessment
Solis-Urra, 2020	Cognition	Modified MMSE
	Cognition	MMSE
		MoCA
		Brief Neuropsychological Evaluation
	Functionality	Katz index for BADL
		Lawton index for IADL
	Cognition	CSI-D
		CERAD
Da Silva, 2014	Cognition	MMSE
	Functionality	ADL
		IADL
Cochar-Soares, 2020	Cognition	Verbal fluency test
		Word list learning test
	Cognition	CERAD
		Wechsler Adult Intelligence Scale
	Functionality	ADL
Vittoria Fallaci, 2022	Cognition	MMSE
		CERAD
		BCSB
		CAMDEX
Parodi, 2021	Functionality	Pfeiffer's test
Valdés-Badilla, 2022	Functionality	Senior Fitness Test protocol
Pereira de Britto, 2019	Cognition	MMSE
De Castro, 2008	Cognition	MMSE
	Functionality	ADL
Santamaría-García, 2023	Cognition	MMSE
	Functionality	Barthel index
Gómez, 2021	Cognition	MMSE
	Functionality	Barthel Index
	Cognition	MMSE
	Functionality	Barthel Index
Mattos, 2014	Cognition	MMSE
	Functionality	Katz's ADL scale
		Lawton IADL
ADL: activities of daily living; BADL: Basic activities of daily living; IADL: Instrumental activities of daily living; BCSB: Brief Cognitive Screening Battery; MMSE: Minimental state examination; MoCA: Montreal Cognitive Assessment; CAMDEX: Cambridge Mental Disorders of the Elderly Examination; CERAD: Consortium to Establish a Registry for Alzheimer's Disease; CDR: Clinical Dementia Rating; CSI …

## Sheet: Supplementary table 3
Supplementary Table 3: Measures used to track social determinants of health and socioeconomic disparities across studies.
Author	Measurement
Social determinants of health
Uribe Rodríguez, 2008	Income: COP $ 369.501 - 615.846 (100-200 dollars, approximately)
	COP $ 615.847 - 820.922 (200-350 dollars, approximately)
	COP $ ≥ 820.923 (above 350 dollars, approximately)
De León-Arcila, 2009	Socioeconomic level index concerning the housing conditions. It was categorized as good, regular, and bad
Villa, 2021	Living alone vs. living with someone
León-Ortiz. 2013	Attendance at religious meetings: Not at all
	Occasionally
	Regularly
	Attendance at social group meetings: Not at all
	Occasionally
	Regularly
	Frequency with which you do activities with your friends:
	Less than once a month
	Once a month
	Once a week
	Two to three times a week
	Daily
	Never
	Frequency with which you do activities with your family:
	Less than once a month
	Once a month
	Once a week
	Two to three times a week
	Daily
	Never
	Frequency with which you do activities with your neighbors:
	Less than once a month
	Once a month
	Once a week
	Two to three times a week
	Daily
	Never
Zamora-Macorra, 2017	Social support (medium vs. high – self-perception)
	Education (secondary vs. High school)
	Income (medium vs. High)
Aguilar-Navarro, 2021	Years of education
De Souza, 2020	Years of education
Santamaría-García, 2023	Years of education
	Isolation
Martínez-Sanguinetti, 2019	Schooling: > 12 years
	8-12 years
	< 8 years
	Marital status: Married
	Widower
	Single
	Work vs. retired
Peeters, 2020	Schooling: Tertiary
	Secondary
	None/primary
	Marital status: Married/cohabiting
	Widowed/divorced/separated
	Never married
	Occupational class: Professional
	Trade
	Skilled laborer
	Laborer
Scazufca, 2008	Place of birth: City
	Town
	Rural
	Literacy
	Occupation: Skilled/semi-skilled
	Non-skilled
	Personal income (US$): 194 or more
	86–193
	None–85
Llibre, 1999	Race
	Schooling
	Marital status
Danielewicz, 2016	Area-level-income (one to four)
	Skin (light-skinned black vs. dark)
Pereira de Brito, 2019	Marital status: Married/cohabiting
	Divorced/separated
	Widowed
	Single
	Years of education: Illiterate
	1-3
	4-7
	>7
	Income enough vs. not enough
	Receives social support
	Offers social support
	Lives: Alone
	With a partner
	With children or grandchildren
	Members of the network: 1-5
	6-8
	9-11
	> 11
De Castro, 2008	Years of education
	Marital status single vs. married
	Family income
Parodi, 2021	Social support appropriate vs. inappropriate
	Work
Gómez, 2021	Residence rural vs. urban
	Never married or divorced vs. married
	Living alone
	Educational level
	Worked in the last month
	Income lower than a minimum salary
	Health medical insurance: subsidized vs. affiliated
Mattos, 2014	Level of education: Illiterate
	Incomplete elementary education
	Complete elementary education
	High school or above
	Social support: Religion
	Having visitors
	Friends outside the institution
	Friends inside the institution
Marquez, 2022	Level of education none vs. Elementary or middle school
